# Supplementary material for: An optimal condition for the evaluation of human brown adipose tissue by infrared thermography
Source: PLoS One. 2019 Aug 26;14(8):e0220574. doi: 10.1371/journal.pone.0220574 (PMC6709909; doi:10.1371/journal.pone.0220574)
Supplement: S1 File — (XLSX) [file pone.0220574.s001.xlsx]

## Sheet: Fig.2 Cold exposure
	Tscv									Tc									ΔTscv
BAT	27	10	20	30	45	60	90	120		27	10	20	30	45	60	90	120		27	10	20	30	45	60	90	120
1	33.1444	32.8222	32.7	33.5444	32.9889	33.2222	32.9111	33.2111		33.1222	31.5333	31.3	32.1556	31.8333	32.0889	31.2778	31.6333		0.0222222	1.28889	1.4	1.38889	1.15556	1.13333	1.63333	1.57778
1	33.4333	32.5556	32.6556	32.2	32.2778	32.1667	32.3333	31.7667		33.2889	32.0667	31.9556	32.0667	31.2778	31.5111	31.5111	31.1444		0.144444	0.488889	0.7	0.133333	1	0.655556	0.822222	0.622222
1	33.1667	32.2	32.6222	32.0889	32.5556	31.9556	32.1889	32.7667		32.6667	31.1778	31.4222	30.6111	31.2111	30.6889	31.1333	31.3222		0.5	1.02222	1.2	1.47778	1.34444	1.26667	1.05556	1.44444
1	32.7333	32.1	32.4444	32.9556	32.7111	32.6	32.8	32.4889		31.6222	30.8444	30.7556	31.4	31.3667	31.3444	31.1667	31.4111		1.11111	1.25556	1.68889	1.55556	1.34444	1.25556	1.63333	1.07778
1	33.3222	32.2778	32.2778	32.2889	32.2444	32.2333	32.5	32.5		32.5444	31.3222	31.2333	31.2444	30.7778	31.1667	31.3778	31.3778		0.777778	0.955556	1.04444	1.04444	1.46667	1.06667	1.12222	1.12222
1	32.3	32.4333	32.4333	31.0556	31.0111	33.1333	31.9111	31.6667		31.8667	31.5556	31.5556	29.9333	29.8444	32.1	30.4333	30.3889		0.433333	0.877778	0.877778	1.12222	1.16667	1.03333	1.47778	1.27778
1	33.4667	33.8	33.5444	33.7	34.0667	33.8667	33.6444	33.3111		32.9333	32.1889	31.8111	32.0889	31.9333	32.3889	32.1667	31.7444		0.533333	1.61111	1.73333	1.61111	2.13333	1.47778	1.47778	1.56667
1	33.1	32.2	33.3	33.4667	33.6111	33.1444	33.1667	31.9778		32.5111	30.8556	31.7222	31.9333	31.9667	31.8333	31.9889	30.9		0.588889	1.34444	1.57778	1.53333	1.64444	1.31111	1.17778	1.07778
1	32.3444	31.2444	33.5222	32.3111	31.6556	31.3333	32.7222	32.0111		31.9778	30.6	32.8778	31.5667	30.9667	30.6667	31.3333	31.2111		0.366667	0.644444	0.644444	0.744444	0.688889	0.666667	1.38889	0.8
1	33.8778	32.8667	33.5556	33.3556	32.9333	33.4667	32.8444	33.5222		33.2556	31.9444	32.0889	32.4	31.4889	32.3556	31.7556	31.8556		0.622222	0.922222	1.46667	0.955556	1.44444	1.11111	1.08889	1.66667
1	33.8556	33.2444	33.3889	32.6556	33.4222	33.3	32.7111	33.2		33.4778	31.9222	31.6	30.9111	31.9	31.4222	31.1	31.6889		0.377778	1.32222	1.78889	1.74444	1.52222	1.87778	1.61111	1.51111
1	33.6778	33.5444	33.4778	32.7	33.3778	32.8667	32.7889	32.2778		33.3778	32.8667	32.7889	32.2778	32.2	31.6	32.5111	32.0778		0.3	0.677778	0.688889	0.422222	1.17778	1.26667	0.277778	0.2
1	33.6333	33.5222	32.5778	32.7333	31.8667	32.4556	32.6	32.0111		33.1667	32.0778	31.4	31.4889	30.4222	31.4	31.0667	30.5667		0.466667	1.44444	1.17778	1.24444	1.44444	1.05556	1.53333	1.44444
1	32.9667	32.2222	32.2333	32.4	32.2	32.1222	33.0111	32.6		33.0444	31.5889	32	32.1	31.9444	32.1222	32.4667	32.1444		-0.0777778	0.633333	0.233333	0.3	0.255556	0	0.544444	0.455556
1	34.1111	32.6778	32.6778	34.0667	34.3444	34.0111	33.2222	33.4889		33.4778	31.3444	31.3444	32.4333	32.6667	32.8556	32.1556	32.1222		0.633333	1.33333	1.33333	1.63333	1.67778	1.15556	1.06667	1.36667
1	33.8444	32.5222	32.4778	32.8444	33.5667	32.3333	32.4778	32.4778		33.3111	30.8778	30.7667	31.2889	32.1333	30.8556	30.7667	30.7667		0.533333	1.64444	1.71111	1.55556	1.43333	1.47778	1.71111	1.71111
1	34.5111	33.6	33.6444	33.7556	34	33.7889	33.4	33.4		34.4444	32.5556	32.7556	31.7222	32.9778	32.7444	32.0111	32.0111		0.0666667	1.04444	0.888889	2.03333	1.02222	1.04444	1.38889	1.38889
1	34.2222	33.5444	34.1889	33.7889	33.3778	33.4889	33.8667	34.3889		33.7111	32.0889	32.3667	32.0667	32.0889	32.0222	32.1667	32.6111		0.511111	1.45556	1.82222	1.72222	1.28889	1.46667	1.7	1.77778
1	33.2444	33.0889	33.3889	33.6778	32.9111	33.3222	33.3444	33.6111		33.0556	31.6556	31.0667	32.0667	31.8333	32.1889	31.2778	32.1111		0.188889	1.43333	2.32222	1.61111	1.07778	1.13333	2.06667	1.5
1	33.4556	32.3889	32.4778	32.3333	32.1444	32.7444	32.7778	32.1667		32.9889	31.7444	31.9556	31.9889	31.5556	31.9	32.1333	31.3333		0.466667	0.644444	0.522222	0.344444	0.588889	0.844444	0.644444	0.833333
1	33.1556	32.1222	32.3556	32	32.9111	32.3667	32.4667	33.2		32.6	31.0778	31.1778	30.9222	31.3111	31.1333	31.2333	32.0333		0.555556	1.04444	1.17778	1.07778	1.6	1.23333	1.23333	1.16667
1	32.8889	32.6333	33.0111	33.1333	32.9889	33.0889	33.3556	32.8222		31.9111	31.3	31.3444	31.5111	31.5667	31.2444	31.2111	31.1889		0.977778	1.33333	1.66667	1.62222	1.42222	1.84444	2.14444	1.63333
1	33.1778	32.5222	32.5222	32.4	32.4556	32.6	32.7333	32.7333		32.3667	31.0889	31.0889	30.9667	31.1222	31.3889	31.6889	31.6889		0.811111	1.43333	1.43333	1.43333	1.33333	1.21111	1.04444	1.04444
1	32.2222	32.4556	32.4556	31.4333	31.2111	33.5111	32.5222	32.2667		31.1778	31.4667	31.4667	29.2444	29.1889	31.6778	30.9778	31.0556		1.04444	0.988889	0.988889	2.18889	2.02222	1.83333	1.54444	1.21111
1	33.6778	33.6	32.4556	32.9111	32.4	32.8	32.5333	32.9778		32.8	32.5889	31.6667	32.1333	31.5222	31.7556	31.5778	31.9667		0.877778	1.01111	0.788889	0.777778	0.877778	1.04444	0.955556	1.01111
1	33.5	34.0444	33.5778	33.8667	34.1667	33.9	33.7556	33.0889		32.9222	32.5667	31.8889	32.3889	32.0333	32.1556	31.7444	31.3222		0.577778	1.47778	1.68889	1.47778	2.13333	1.74444	2.01111	1.76667
1	33.3444	32.8444	33.4556	33.8333	33.9444	33.4222	33.3667	32.2111		32.5556	31.4889	31.1111	31.7556	32.0889	31.8333	31.7	30.8667		0.788889	1.35556	2.34444	2.07778	1.85556	1.58889	1.66667	1.34444
1	31.8333	31.2333	33.3667	32.0667	31.4556	31.6333	33.0889	31.5111		31.3	30.6889	32.5	31.2556	30.8111	30.5333	31.7556	30.7778		0.533333	0.544444	0.866667	0.811111	0.644444	1.1	1.33333	0.733333
1	33.6333	33.0111	33.7222	33.4222	32.9778	33.4	32.9	33.5667		33.2556	32.1778	32.6889	32.4111	31.9222	32.3	31.6444	31.8556		0.377778	0.833333	1.03333	1.01111	1.05556	1.1	1.25556	1.71111
1	34.1444	33.4667	33.4444	33.3444	33.4778	33.6444	33.0444	33.4333		33.1556	32.3778	32	31.9222	32.1	31.8667	31.7111	32		0.988889	1.08889	1.44444	1.42222	1.37778	1.77778	1.33333	1.43333
1	33.3111	32.8667	32.5889	32.5444	31.8	32.3	32.5111	31.8889		33.3333	32.0333	31.6444	31.1556	30.7778	31.0222	31.3222	30.4444		-0.0222222	0.833333	0.944444	1.38889	1.02222	1.27778	1.18889	1.44444
1	33.4333	32.3444	32.4889	32.7778	32.6889	32.7556	32.9111	32.7		32.9556	32.0778	31.8444	32.0667	32.0556	32.1444	32.2556	32.0444		0.477778	0.266667	0.644444	0.711111	0.633333	0.611111	0.655556	0.655556
1	34.0889	32.4889	32.4889	34.3667	34.1111	34.1111	33.1556	33.0778		33.2778	31.3889	31.3889	32.8	32.9333	32.7222	32	31.9778		0.811111	1.1	1.1	1.56667	1.17778	1.38889	1.15556	1.1
1	34.1667	32.7	32.5889	32.4444	34.1444	32.6333	32.5889	32.5889		33.5333	31.3444	31.1444	30.9222	32.2889	31.3667	31.1444	31.1444		0.633333	1.35556	1.44444	1.52222	1.85556	1.26667	1.44444	1.44444
1	34.7444	33.6778	33.9556	34.2111	34.0778	33.9778	33.3	33.3		34.4222	32.8	32.7778	32.4111	33.1333	32.7889	32.3444	32.3444		0.322222	0.877778	1.17778	1.8	0.944444	1.18889	0.955556	0.955556
1	34.1333	33.8	34.3778	33.8	33.6222	33.6556	34.2444	34.2444		33.3333	32.4889	32.3778	32.7333	32.0778	32.0667	32.6667	32.2778		0.8	1.31111	2	1.06667	1.54444	1.58889	1.57778	1.96667
AV	33.4407	32.7963	33.0123	32.9577	32.9361	32.9821	32.9361	32.7904		32.9096	31.7157	31.7466	31.6762	31.6478	31.7571	31.6327	31.5392		0.531173	1.08056	1.26574	1.28148	1.28827	1.225	1.3034	1.25123
SD	0.647061	0.679355	0.598645	0.796278	0.9122	0.709817	0.490037	0.702317		0.73444	0.618266	0.59217	0.761675	0.819772	0.615664	0.528369	0.578958		0.299156	0.34313	0.497162	0.506807	0.436468	0.382882	0.418116	0.40664
0	34.4778	33.0889	32.7778	32.8556	33.5	32.8444	33.2889	31.0444		33.8667	32.9667	32.4778	32.5889	33.4889	33.2333	33	30.6778		0.611111	0.122222	0.3	0.266667	0.0111111	-0.388889	0.288889	0.366667
0	34.4	32.2889	32.0889	32.0222	32.5	32.6	32.0778	32.2		34.0444	32	31.6556	31.4889	31.8111	32.1444	32.1222	32.1444		0.355556	0.288889	0.433333	0.533333	0.688889	0.455556	-0.0444444	0.0555556
0	33.3667	33.2778	32.1	33	32.2778	32.6778	32.8	32.9333		32.6111	31.8222	31.4889	32.2222	31.9778	32.2778	32.1778	31.8889		0.755556	1.45556	0.611111	0.777778	0.3	0.4	0.622222	1.04444
0	33.4111	32.3333	32.5222	32.6556	32.4889	32.1222	32.1778	32.1778		33.0556	31.7	31.9444	31.8667	31.9	31.9556	31.4667	31.4667		0.355556	0.633333	0.577778	0.788889	0.588889	0.166667	0.711111	0.711111
0	33.9556	32.4	31.4444	31.6667	32.0667	31.6444	31.7111	31.6		33.6333	31.5111	30.9111	30.7667	31.0556	30.9111	31.1444	30.4556		0.322222	0.888889	0.533333	0.9	1.01111	0.733333	0.566667	1.14444
0	33.5778	32.8667	32.7556	33.1556	32.9667	33.2	33.7444	33.1778		33.3222	32.6778	32.5	32.9444	32.8667	32.8778	33.5444	32.8		0.255556	0.188889	0.255556	0.211111	0.1	0.322222	0.2	0.377778
0	34.5111	33.8444	33.4444	32.9111	33.8111	33.4222	33.4667	31.4556		33.9333	33.3111	33.1111	32.3667	33.2778	33.0556	33.0778	31.0111		0.577778	0.533333	0.333333	0.544444	0.533333	0.366667	0.388889	0.444444
0	34.7556	31.2556	31.8889	31.7778	31.9333	32.2	31.9333	31.9222		34.2556	31.7667	31.7	31.2111	31.6111	31.6222	31.4556	31.8667		0.5	-0.511111	0.188889	0.566667	0.322222	0.577778	0.477778	0.0555556
0	33.3	32.3556	32.6778	32.8111	32.6889	32.4889	32.3556	32.3556		32.8	31.6444	32.0222	31.8333	31.8889	31.7889	31.4667	31.4667		0.5	0.711111	0.655556	0.977778	0.8	0.7	0.888889	0.888889
0	33.5222	32.3444	31.2889	31.5667	32	31.7667	32.1444	31.4333		33.4	31.8556	30.6111	30.7444	30.9667	30.6333	31.5	30.5222		0.122222	0.488889	0.677778	0.822222	1.03333	1.13333	0.644444	0.911111
0	33.8556	33.7	33.6778	32.6667	33	32.5889	32.9111	33.1222		33.2667	33.0778	33.0333	32.1	32.4	31.7444	32.4778	32.4		0.588889	0.622222	0.644444	0.566667	0.6	0.844444	0.433333	0.722222
0	33.5778	32.7222	32.4	32.9333	32.9111	33.0889	33.0444	33.1667		33.2778	32.4	32.1222	32.4889	32.9889	32.4556	32.7333	32.6222		0.3	0.322222	0.277778	0.444444	-0.0777778	0.633333	0.311111	0.544444
AV	33.8926	32.7065	32.4222	32.5019	32.6787	32.5537	32.638	32.2157		33.4556	32.2278	31.9648	31.8852	32.1861	32.0583	32.1806	31.6102		0.437037	0.478704	0.457407	0.616667	0.492593	0.49537	0.457407	0.605556
SD	0.515883	0.710155	0.718241	0.574228	0.589041	0.549662	0.660943	0.75166		0.505125	0.630598	0.760911	0.709679	0.825303	0.796501	0.787146	0.813459		0.180865	0.474382	0.179026	0.241651	0.368554	0.381428	0.251943	0.359932

## Sheet: Fig2 Hand immersion
	Tscv							Tc							ΔTscv
BAT	0	1	2	3	4	5		0	1	2	3	4	5		0	1	2	3	4	5
1	33.9222	34.0444	34.1222	34.3333	34.3667	34.0556		33.0889	33.0333	33.1333	33.1556	33.1556	32.9		0.833333	1.01111	0.988889	1.17778	1.21111	1.15556
1	33.1556	33.1556	32.8432	32.9556	33.5667	33.3889		32.3512	32.5148	32.4444	32.4	32.3222	32.7333		0.804321	0.640741	0.398765	0.555556	1.24444	0.655556
1	32.8444	33	32.9667	33.1556	32.7	33.1		31.5889	31.6	31.7333	31.4889	31.1667	31.5111		1.25556	1.4	1.23333	1.66667	1.53333	1.58889
1	32.7111	32.4556	32.1667	32.2667	32.3111	32.3556		31.7667	31.4333	31.1	31.1333	31.4	31.0556		0.944444	1.02222	1.06667	1.13333	0.911111	1.3
1	33.5111	33.6444	33.4667	33.4111	33.1111	33.5111		32.8111	32.5222	32.4	32.3333	32.2111	32.6556		0.7	1.12222	1.06667	1.07778	0.9	0.855556
1	32.4889	32.4111	32.8778	32.5778	32.5778	32.5778		31.5667	31.6444	31.8889	31.7	31.7	31.7		0.922222	0.766667	0.988889	0.877778	0.877778	0.877778
1	34.6444	34.4444	34.7	33.8333	33.4556	33.3556		34.3778	33.9778	34.0778	33.1667	32.5333	32.5111		0.266667	0.466667	0.622222	0.666667	0.922222	0.844444
1	33.8889	33.5333	33.5111	33.7556	33.5333	33.4778		32.8778	32.8111	32.6556	32.8222	32.5444	32.5111		1.01111	0.722222	0.855556	0.933333	0.988889	0.966667
1	32.7556	32.8	32.3889	32.5444	32.6556	32.5667		31.8667	31.7444	31.6222	31.3889	31.4667	31.3556		0.888889	1.05556	0.766667	1.15556	1.18889	1.21111
1	33.6556	34.0778	33.7667	34.3333	34.1556	34.1667		32.6556	33.0778	32.5889	33.1333	32.9111	32.9444		1	1	1.17778	1.2	1.24444	1.22222
1	33.5444	33.3667	33.6889	33.5778	33	33.0667		33.0333	32.5667	32.7778	32.6444	32.4556	32.0222		0.511111	0.8	0.911111	0.933333	0.544444	1.04444
1	33.4778	33.5111	33.5222	33.8667	33.6	33.5778		33.1333	32.9556	33.2333	33.1444	33.1667	32.8111		0.344444	0.555556	0.288889	0.722222	0.433333	0.766667
1	32.9778	32.8444	32.8778	33.3778	33.0889	33.1556		32.5444	32.3444	32.4333	32.6222	32.4222	32.3667		0.433333	0.5	0.444444	0.755556	0.666667	0.788889
1	33.1889	33.4111	33.1	33.2222	33.3222	33.0333		32.7222	32.9222	32.5	32.4889	32.6556	32.4		0.466667	0.488889	0.6	0.733333	0.666667	0.633333
1	33.5444	33.5444	33.9667	33.9556	34.0667	34.0889		32.9444	32.7222	33	32.8333	33.1111	33.1333		0.6	0.822222	0.966667	1.12222	0.955556	0.955556
1	32.9222	32.6111	32.6667	32.6667	32.5667	32.9		32.2222	31.8778	32.1333	31.7444	31.7	31.8667		0.7	0.733333	0.533333	0.922222	0.866667	1.03333
1	33.4111	33.4	33.0444	33.7778	33.5111	33.4222		33.0444	32.8778	32.5444	33.2444	32.9778	32.6778		0.366667	0.522222	0.5	0.533333	0.533333	0.744444
1	33.8778	33.4	33.3444	33.1667	33.8667	33.1111		33.2222	32.7889	32.5889	32.3111	33.3222	32.4		0.655556	0.611111	0.755556	0.855556	0.544444	0.711111
1	33.9778	34.3889	34.2222	34.5889	34.6	34.4333		32.8889	32.9	33.1444	33.1111	33.1111	33.0333		1.08889	1.48889	1.07778	1.47778	1.48889	1.4
1	33.6	33.1111	33.3358	33.3444	33.6778	33.6222		32.7802	32.6494	32.4111	32.2222	32.5667	32.5333		0.819753	0.461728	0.924691	1.12222	1.11111	1.08889
1	33.0444	33.2111	32.8556	32.9444	32.7111	33.2889		31.7222	31.7	31.5	31.3444	31.1889	31.4444		1.32222	1.51111	1.35556	1.6	1.52222	1.84444
1	33.1556	32.9556	32.7444	33.0889	33.1667	33.1222		31.7556	31.6	31.2333	31.2222	31.6	31.4444		1.4	1.35556	1.51111	1.86667	1.56667	1.67778
1	33.4111	33.3667	33.2333	33.3556	33.2444	33.3111		32.7111	32.5222	32.3556	31.9667	32.1111	32.4667		0.7	0.844444	0.877778	1.38889	1.13333	0.844444
1	32.6778	32.9556	33.0778	32.7556	32.7556	32.7556		31.8889	31.7889	32.1222	31.7889	31.7889	31.7889		0.788889	1.16667	0.955556	0.966667	0.966667	0.966667
1	34.1667	34.4444	34.1556	34.3333	34.1333	34.0889		33.3889	33.3111	32.9222	33.2556	32.9889	33.0778		0.777778	1.13333	1.23333	1.07778	1.14444	1.01111
1	34.8333	34.6556	34.9556	33.9	33.6778	33.5667		34.3778	34.0222	34.2111	33.1667	32.7111	32.5889		0.455556	0.633333	0.744444	0.733333	0.966667	0.977778
1	34.0222	33.9333	33.8667	34.1222	33.9	33.8		32.9556	32.9222	32.8111	32.7778	32.5	32.2444		1.06667	1.01111	1.05556	1.34444	1.4	1.55556
1	32.7889	32.7889	32.5222	32.6889	32.8222	32.9		31.7111	31.6556	31.4222	31.3111	31.3444	31.7333		1.07778	1.13333	1.1	1.37778	1.47778	1.16667
1	34.0889	34.4	33.9111	34.4667	34.3111	34.5556		33.0222	33.3222	32.8667	33.3444	33.0444	33.0889		1.06667	1.07778	1.04444	1.12222	1.26667	1.46667
1	33.7889	33.5333	33.8111	33.7333	33.3	33.2556		32.9778	32.8778	32.8111	32.7222	32.3667	32.2333		0.811111	0.655556	1	1.01111	0.933333	1.02222
1	33.1444	33.1222	33.2111	33.3667	33.0333	33.1778		32.6333	32.5444	32.5667	32.4778	32.0667	32.2222		0.511111	0.577778	0.644444	0.888889	0.966667	0.955556
1	33.2556	33.3556	33.1111	33.3444	33.5889	33.1889		32.4889	32.5222	32.2	32.2556	32.5778	32.0889		0.766667	0.833333	0.911111	1.08889	1.01111	1.1
1	33.5778	33.6667	33.7556	33.7111	33.8	33.7444		32.8444	32.8444	32.8778	32.8222	32.8889	32.8889		0.733333	0.822222	0.877778	0.888889	0.911111	0.855556
1	33.3333	33.0111	33.4	33.1333	33.1444	33.2667		32.4667	32.2	32.3111	32.1333	32.1	32.0222		0.866667	0.811111	1.08889	1	1.04444	1.24444
1	33.4667	33.4333	33.1333	33.8667	33.6889	33.4889		32.7111	32.6889	32.3	32.9556	32.7889	32.5444		0.755556	0.744444	0.833333	0.911111	0.9	0.944444
1	34.0556	33.6	33.5111	33.4667	34.3222	33.6444		33.3	32.8333	32.4667	32.6	33.3778	32.4556		0.755556	0.766667	1.04444	0.866667	0.944444	1.18889
AV	33.4698	33.433	33.3843	33.4719	33.4259	33.3923		32.679	32.5644	32.483	32.4231	32.3985	32.3182		0.790792	0.868587	0.901269	1.04877	1.02747	1.07407
SD	0.546295	0.57564	0.618605	0.587365	0.586635	0.505091		0.670855	0.63829	0.670431	0.669441	0.639009	0.548258		0.271832	0.292249	0.271117	0.302235	0.295975	0.291635
0	34.1111	34.1111	33.6333	33.6444	33.8778	33.8111		33.5778	33.5778	33.1333	33.0222	33.4556	33.2111		0.533333	0.533333	0.5	0.622222	0.422222	0.6
0	34.3889	34.3556	33.8778	34.0556	34.1778	34.0778		33.8222	33.7	33.3111	33.3444	33.3556	33.4333		0.566667	0.655556	0.566667	0.711111	0.822222	0.644444
0	34.1667	34.4	34	34.0444	33.7444	33.8778		33.1556	33.2556	32.8889	33.0556	32.8333	32.8556		1.01111	1.14444	1.11111	0.988889	0.911111	1.02222
0	33.5444	33.5444	33.4	33.3778	32.9889	32.5444		32.9	32.9889	32.8444	32.7889	32.5111	31.9778		0.644444	0.555556	0.555556	0.588889	0.477778	0.566667
0	33.5222	33.3889	32.9889	33.1111	33.1889	33.1		32.7111	32.5111	32.1444	32.4444	32.4444	32.2556		0.811111	0.877778	0.844444	0.666667	0.744444	0.844444
0	33.5333	33.3222	33.1444	33.2778	33.1	32.7111		33.1333	33.0222	32.7111	32.5778	32.1667	31.8111		0.4	0.3	0.433333	0.7	0.933333	0.9
0	34.1778	34.1778	33.6	33.7444	33.7	33.8444		34.0222	34.0222	33.3222	33.3222	33.6556	33.3111		0.155556	0.155556	0.277778	0.422222	0.0444444	0.533333
0	34.1	34.0556	33.9	33.9444	33.9222	33.8778		33.5	33.5667	33.4778	33.0222	33.2	33.0778		0.6	0.488889	0.422222	0.922222	0.722222	0.8
0	33.5111	33.2889	33.2111	33.3222	33.1222	32.7778		32.8	32.6556	32.5222	32.6111	32.2889	31.9667		0.711111	0.633333	0.688889	0.711111	0.833333	0.811111
0	33.4889	33.3667	33	33.3556	33.4889	33.3111		32.7222	32.8	32.4	32.4889	32.8778	32.2889		0.766667	0.566667	0.6	0.866667	0.611111	1.02222
0	33.6	33.5444	33.6111	33.9111	33.6556	33.6111		32.7667	32.6333	32.8111	33	32.6556	32.6111		0.833333	0.911111	0.8	0.911111	1	1
0	33.1889	33.3778	33.2	33.1778	32.8222	32.7111		32.8222	32.7889	32.4778	32.5333	32.0333	31.8444		0.366667	0.588889	0.722222	0.644444	0.788889	0.866667
AV	33.7778	33.7444	33.4639	33.5806	33.4824	33.3546		33.1611	33.1269	32.837	32.8509	32.7898	32.5537		0.616667	0.617593	0.626852	0.72963	0.692593	0.800926
SD	0.382824	0.436057	0.356537	0.349832	0.428619	0.561533		0.460432	0.48984	0.41304	0.319317	0.532332	0.605916		0.234389	0.266012	0.223906	0.163665	0.268944	0.177111
