# Supplementary material for: An optimal condition for the evaluation of human brown adipose tissue by infrared thermography
Source: PLoS One. 2019 Aug 26;14(8):e0220574. doi: 10.1371/journal.pone.0220574 (PMC6709909; doi:10.1371/journal.pone.0220574)
Supplement: S2 File — (XLSX) [file pone.0220574.s002.xlsx]

## Sheet: Fig3
LogSUVmax	ΔTscv cold exposure	ΔTscv hand immersion
1.42872	1.57778	1.2
0.454997	0.622222	0.7
0.878924	1.44444	1.6
0.856185	1.07778	1.3
1.15266	1.12222	0.9
0.697665	1.27778	0.9
1.33039	1.56667	0.8
0.953663	1.07778	1
0.567379	0.8	1.2
0.916296	1.66667	1.2
0.781324	1.51111	1
0.37236	0.2	0.8
0.946157	1.44444	0.8
0.499687	0.455556	0.6
0.278754	1.36667	1
0.848989	1.71111	1
1.21961	1.38889	0.7
1.07188	1.77778	0.7
1.3647	1.5	1.4
0.432167	0.833333	1.1
0.887054	1.16667	1.8
0.828853	1.63333	1.7
0.967875	1.04444	0.8
0.785259	1.21111	1
0.393224	1.01111	1
1.34339	1.76667	1
1.02263	1.34444	1.6
0.605521	0.733333	1.2
1.03007	1.71111	1.5
0.583199	1.43333	1
0.966611	1.44444	1
0.521138	0.655556	1.1
0.352568	1.1	0.9
0.836514	1.44444	1.2
1.15116	0.955556	0.9
1.08533	1.96667	1.2
-0.289037	0.366667	0.6
-0.234331	0.0555556	0.6
0.26529	1.04444	1
-0.0457575	0.711111	0.6
-0.29073	1.14444	0.8
-0.213249	0.377778	0.9
-0.163676	0.444444	0.5
-0.177832	0.0555556	0.8
-0.0154727	0.888889	0.8
-0.345823	0.911111	1
0.299507	0.722222	1
-0.334419	0.544444	0.9
